# Supplementary material for: Insights into the nutritional properties and microbiome diversity in sweet and sour yogurt manufactured in Bangladesh
Source: Sci Rep. 2021 Nov 22;11:22667. doi: 10.1038/s41598-021-01852-9 (PMC8608820; doi:10.1038/s41598-021-01852-9)
Supplement: Supplementary file 1 — Supplementary Information 1. [file 41598_2021_1852_MOESM1_ESM.xlsx]

## Sheet: Data S1
			Insights into the nutritional properties and microbiome diversity in sweet and sour yogurt manufactured in Bangladesh
																						Top abundant bacterial genera in yogurts						Top abundant fungal genera in yogurts					Na_K_Ca_Mg_Cu rich bacterial genera in sour yogurt		Fe_Zn rich bacterial genera in Sweet Yogurt		Zn rich bacterial genera in Sour Yogurt		Na_K_Ca_Mg_Cu rich funal genera in sour yogurt			Fe_Zn rich funal genera in Sweet Yogurt
						Collection_ID	Company	Brand	Taste	Variety/Group	Sample_ID	BioProject_Sample_ID	Reads_Mapped_Bacteria	Reads_Mapped_Fungi		Total reads						Genus	Rel_Abund					Genus	Rel_Abund				Genus	Rel_Abund	Genus	Rel_Abund	Genus	Rel_Abund	Genus	Rel_Abund		Genus	Rel_Abund
						D1	Brand1	Brand1	Sweet	SwV1	Sw1B1	B11	26143	59983		86126						Streptococcus	50.8242					Kluyveromyces	65.7516				Lactobacillus	97.2463	Streptococcus	89.5371	Lactobacillus	99.9455	Kluyveromyces	86.23		Clavispora	71.016
						D2		Brand1	Sweet	SwV1	Sw2B1	B12	30084	71754		101838						Lactobacillus	39.9246					Trichosporon	8.20606				Streptococcus	2.60204	Lactobacillus	9.40772	Candidatus	0.0159163	Candida	8.22413		Candida	22.9279
						D3		Brand1	Sweet	SwV1	Sw3B1	B13	60056	115761		175817						Enterobacter	4.85219					Clavispora	7.19169				Candidatus	0.0303386	Staphylococcus	0.59275	Streptococcus	0.0086816	Issatchenkia	2.63786		Kodamaea	1.89358
						D4	Brand2	Brand2	Sweet	SwV2	Sw4B2	B21	45078	63462		108540						Lactococcus	2.84094					Candida	6.71395				Hafnia	0.0242709	Bacillus	0.136207	Aeromonas	0.00530542	Unclassified	1.42586		Kluyveromyces	1.5647
						D5		Brand2	Sweet	SwV2	Sw5B2	B22	43339	107179		150518						Aeromonas	0.648994					Unclassified	3.99211				Acinetobacter	0.0161806	Lactococcus	0.0753691	Hafnia	0.00482311	Meyerozyma	0.402396		Aspergillus	1.13172
						D6		Brand2	Sweet	SwV2	Sw6B2	B23	38542	61771		100313						Acinetobacter	0.339621					Iodophanus	2.2231				Cetobacterium	0.0151693	Enterobacter	0.048381	Cetobacterium	0.00482311	Aspergillus	0.344868		Cladosporium	0.401971
						D7		Brand2	Sour	SoV1	So1B1	B11	30641	130048		160689						Staphylococcus	0.131075					Apiotrichum	1.93805				Enterobacter	0.0121354	Aeromonas	0.040153	Dinghuibacter	0.0043408	Naganishia	0.197584		Malassezia	0.182714
						D8		Brand2	Sour	SoV1	So2B1	B12	68084	76864		144948						Macrococcus	0.07232					Issatchenkia	1.35012				Escherichia	0.00910157	Cetobacterium	0.034887	Unclassified	0.00241156	Cladosporium	0.15632		Trichosporon	0.126239
						D9		Brand2	Sour	SoV1	So3B1	B13	70555	76864		147419						Escherichia	0.0613668					Aspergillus	0.482109				Vibrio	0.007079	Acinetobacter	0.0138232	Vibrio	0.00241156	Cyberlindnera	0.0599378		Iodophanus	0.101877
						D10	Brand3	Brand3	Sweet	SwV3	Sw7B3	B31	7053	101775		108828						Enterococcus	0.0406211					Wallemia	0.351113				Sphingobacterium	0.007079	Escherichia	0.0115193	Enterobacter	0.000964622	Millerozyma	0.0533115		Rhodotorula	0.0908034
						D11		Brand3	Sweet	SwV3	Sw8B3	B32	44888	65070		109958						Empedobacter	0.0375019					Rhizopus	0.326199				Clostridium	0.00505643	Unclassified	0.0105319	Escherichia	0.000964622	Rhodotorula	0.0439744		Meyerozyma	0.089696
						D12		Brand3	Sweet	SwV3	Sw9B3	B33	17351	65070		82421						Bacillus	0.0373569					Neoascochyta	0.171747				Unclassified	0.00404514	Enterococcus	0.00987368	uncultured	0.000964622	Apiotrichum	0.0346374		Moniliella	0.0841592
						D13		Brand3	Sour	SoV2	So4B2	B21	45669	12976		58645						Klebsiella	0.0353984					Meyerozyma	0.168699				Dechloromonas	0.00404514	Macrococcus	0.00921544	Lachnospiraceae NK3A20 group	0.000964622	Toxicocladosporium	0.0346374		Sporobolomyces	0.0819445
						D14		Brand3	Sour	SoV2	So5B2	B22	31540	13319		44859						Hafnia	0.0258234					Kodamaea	0.152001				Lactococcus	0.00303386	Lampropedia	0.00822807	Porphyrobacter	0.000964622	Sterigmatomyces	0.034035		Unclassified	0.0753004
						D15		Brand3	Sour	SoV2	So6B2	B23	8935	19678		28613						Kurthia	0.0139998					Naganishia	0.144514				Shewanella	0.00202257	Corticibacter	0.00822807	Pseudoxanthomonas	0.000482311	Malassezia	0.0280111		Toxicocladosporium	0.0708709
						D16	Brand4	Brand4	Sweet	SwV4	Sw10B4	B41	43323	7085		50408						Cetobacterium	0.0112433					Cladosporium	0.132852				Pseudomonas	0.00202257	Candidatus	0.00691158	Anoxybacillus	0.000482311	Neodevriesia	0.0256016		Leptospora	0.0664415
						D17		Brand4	Sweet	SwV4	Sw11B4	B42	50227	67458		117685						Shewanella	0.0107356					Starmerella	0.121057				Dinghuibacter	0.00202257	Weissella	0.00691158			Penicillium	0.0186741		Junghuhnia	0.0476164
						D18		Brand4	Sweet	SwV4	Sw12B4	B43	34687	14517		49204						Candidatus	0.0100827					Cutaneotrichosporon	0.10436				uncultured	0.00202257	Exiguobacterium	0.00658246			Schwanniomyces	0.0183729		Trichosporonoides	0.0298987
						D19		Brand4	Sour	SoV3	So7B3	B31	24503	14068		38571						Shigella	0.00928482					Malassezia	0.0506891				Polymorphobacter	0.00202257	Globicatella	0.00592421			Iodophanus	0.010843		Apiotrichum	0.00996623
						D20		Brand4	Sour	SoV3	So8B3	B32	46757	17271		64028						Citrobacter	0.00638331					Mucor	0.0469785				Aeromonas	0.00101129	Hafnia	0.00460772			Lasiodiplodia	0.00662629		Wallemia	0.00442943
						D21		Brand4	Sour	SoV3	So9B3	B33	27624	17410		45034																	Oxobacter	0.00101129	Corynebacterium	0.00460772			Mucor	0.00421673		Caecomyces	0.00221472
						D22	Brand5	Brand5	Sour	SoV4B	So10B4B	B4B1	56192	77139		133331																	Niveibacterium	0.00101129	Pseudomonas	0.00394947			Rhizopus	0.00271075
						D23		Brand5	Sour	SoV4B	So11B4B	B4B2	51690	93966		145656																			Kurthia	0.00329123			Zasmidium	0.00240956
						D24		Brand5	Sour	SoV4B	So12B4B	B4B3	49686	97394		147080																			Rothia	0.00329123			Symmetrospora	0.00120478
						D25	Brand6	Brand6	Sweet	SwV5	Sw13B5	B51	46606	68709		115315																			Pseudoxanthomonas	0.00329123			Torula	0.00060239
						D26		Brand6	Sweet	SwV5	Sw14B5	B52	96150	67285		163435																			Empedobacter	0.00263298			Spiromastix	0.00060239
						D27		Brand6	Sweet	SwV5	Sw15B5	B53	91793	60764		152557																			Enhydrobacter	0.00197474			Trichoderma	0.00060239
						D28	Brand7	Brand7	Sour	SoV5	So13B5	B51	49166	15094		64260																			Pelomonas	0.00197474
						D29		Brand7	Sour	SoV5	So14B5	B52	82178	31644		113822																			Microbacterium	0.00197474
						D30		Brand7	Sour	SoV5	So15B5	B53	75991	22797		98788																			Vulcaniibacterium	0.00164561
																																			Leuconostoc	0.00164561
								Total Reads					1394531	1714175		3108706			55.1411	44.8589															Vibrio	0.00131649
									Sum (Million)							3.10871
									Average reads per sample (Million)							0.103624
Identified_Bacterial_Taxa_In_Sweet_Sour_Yogurt																																							Identified_Fungal_Taxa_In_Sweet_Sour_Yogurt
Phyla_all	Rel_Abund		Phyla_Sweet_Yogurt_Cow	Rel_Abund		Phyla_Sour_Yogurt_Cow	Rel_Abund		Phyla_Sour_Yogurt_Buffalo	Rel_Abund			Order_all	Rel_Abund		Order_Sweet_Yogurt	Rel_Abund		Order_Sour_Yogurt	Rel_Abund		Order_Sour_Yogurt_Buffalo	Rel_Abund		Genera_All	Rel_Abund		Genera_Sweet_Yogurt	Rel_Abund		Genera_Sour_Yogurt	Rel_Abund	Genera_Sour_Yogurt_Buffalo	Rel_Abund	Shared_Genera_28	Unique_Sweet_Yogurt_7	Unique_Yogurt_4_Both		Phyla_all	Rel_Abund		Phyla_Sweet_Cow	Rel_Abund		Phyla_Sour_Cow	Rel_Abund		Phyla_Sour_Buffalo	Rel_Abund
Firmicutes	92.8904		Firmicutes	99.8448		Firmicutes	86.3603		Proteobacteria	61.4624			Lactobacillales	92.6293		Lactobacillales	99.4761		Lactobacillales	86.2004		Enterobacteriales	52.8216		Streptococcus	50.2636		Streptococcus	71.4871		Lactobacillus	50.339	Streptococcus	42.4307	Lactobacillus	Corynebacterium	Thermus		Ascomycota	86.6818		Ascomycota	97.7761		Ascomycota	71.2294		Basidiomycota	54.0762
Proteobacteria	7.03183		Proteobacteria	0.117574		Proteobacteria	13.5241		Firmicutes	38.1226			Enterobacteriales	6.01242		Bacillales	0.367233		Enterobacteriales	11.6004		Lactobacillales	37.4778		Lactobacillus	39.4842		Lactobacillus	27.9326		Streptococcus	30.3203	Macrococcus	24.7594	Streptococcus	Pelomonas	Brevundimonas		Basidiomycota	9.64572		Basidiomycota	0.956187		Basidiomycota	21.7487		Ascomycota	45.916
Bacteroidetes	0.0479731		Fusobacteria	0.0174732		Bacteroidetes	0.0894035		Bacteroidetes	0.380788			Aeromonadales	0.641578		Enterobacteriales	0.0613043		Aeromonadales	1.22148		Aeromonadales	5.5246		Enterobacter	4.79866		Staphylococcus	0.267136		Enterobacter	9.27948	Enterobacter	11.8842	Enterobacter	Hydrogenophaga	Providencia		Unclassified	3.3438		Unclassified	0.724232		Unclassified	6.99238		Unclassified	0.00782126
Fusobacteria	0.01133		Tenericutes	0.00710774		Tenericutes	0.0126528		Actinobacteria	0.0184048			Pseudomonadales	0.344847		Aeromonadales	0.0239886		Pseudomonadales	0.657665		Pseudomonadales	2.95301		Lactococcus	2.8096		Bacillus	0.0762612		Lactococcus	5.41424	Empedobacter	9.76226	Lactococcus	Leuconostoc	Ochrobactrum		Mucoromycota	0.328615		Mucoromycota	0.5433		Mucoromycota	0.0295986
Tenericutes	0.00996751		Actinobacteria	0.00666351		Fusobacteria	0.00556165		Tenericutes	0.00571182			Bacillales	0.256		Fusobacteriales	0.0174732		Bacillales	0.151555		Bacillales	0.635281		Unclassified	1.10562		Lactococcus	0.0377604		Unclassified	2.13647	Aeromonas	5.54377	Aeromonas	Fusobacterium			Neocallimastigomycota	0.000116696		Neocallimastigomycota	0.00020048
Actinobacteria	0.00530644		Bacteroidetes	0.00385003		Actinobacteria	0.0040322		Unclassified	0.00507717			Flavobacteriales	0.0446028		Betaproteobacteriales	0.013327		Flavobacteriales	0.0845371		Flavobacteriales	0.376345		Aeromonas	0.641835		Enterobacter	0.0302083		Aeromonas	1.22241	Enterococcus	2.91295	Acinetobacter	Prosthecobacter
Unclassified	0.00157759		Unclassified	0.00118462		Unclassified	0.00194658		Deinococcus-Thermus	0.00253859			Betaproteobacteriales	0.014772		Pseudomonadales	0.0116982		Alteromonadales	0.0198829		Alteromonadales	0.0825041		Acinetobacter	0.335875		Aeromonas	0.0239889		Acinetobacter	0.643419	Hafnia	0.525401	Macrococcus	Craurococcus
Deinococcus-Thermus	0.00100392		Deinococcus-Thermus	0.000592312		Deinococcus-Thermus	0.00139041		Patescibacteria	0.00126929			Fusobacteriales	0.01133		Mycoplasmatales	0.00710774		Betaproteobacteriales	0.0161288		Betaproteobacteriales	0.0602914		Staphylococcus	0.12963		Macrococcus	0.0176215		Macrococcus	0.122172	Citrobacter	0.483369	Escherichia
Cyanobacteria	0.000358543		Cyanobacteria	0.000444234		Cyanobacteria	0.000278083		Fusobacteria	0.00126929			Alteromonadales	0.0110431		Micrococcales	0.00385003		Mycoplasmatales	0.0126528		Micrococcales	0.0184048		Macrococcus	0.0715222		Cetobacterium	0.0170292		Escherichia	0.113962	Shewanella	0.321609	Empedobacter
Patescibacteria	0.000143417		Verrucomicrobia	0.000296156		Patescibacteria	0.000278083						Mycoplasmatales	0.00996751		Vibrionales	0.0026654		Clostridiales	0.00834248		Xanthomonadales	0.0145969		Escherichia	0.0627703		Hafnia	0.0159926		Empedobacter	0.0708262	Flavobacterium	0.310782	Enterococcus
Verrucomicrobia	0.000143417												Clostridiales	0.00501961		Xanthomonadales	0.00251733		Fusobacteriales	0.00556165		Clostridiales	0.0095197		Enterococcus	0.040173		Enterococcus	0.0122906		Klebsiella	0.0679041	Chryseobacterium	0.298682	Hafnia
													Micrococcales	0.00394398		Corynebacteriales	0.00236925		Micrococcales	0.0040322		Mycoplasmatales	0.00571182		Empedobacter	0.0370883		Unclassified	0.00858864		Enterococcus	0.0663734	Shigella	0.117817	Kurthia
													Vibrionales	0.00315518		Flavobacteriales	0.00207309		Vibrionales	0.00361507		Unclassified	0.00507717		Bacillus	0.0369448		Acinetobacter	0.00858864		Hafnia	0.0345086	Kurthia	0.108264	Shewanella
													Xanthomonadales	0.00294006		Alteromonadales	0.00162886		Xanthomonadales	0.00333699		Sphingobacteriales	0.00380788		Klebsiella	0.0350079		Escherichia	0.00829248		Kurthia	0.0247683	Acinetobacter	0.0891589	Candidatus
													Chitinophagales	0.00207955		Clostridiales	0.00148078		Chitinophagales	0.00278083		Caulobacterales	0.00317323		Hafnia	0.0255385		Candidatus	0.00710784		Shewanella	0.0190632	Lampropedia	0.0789693	Citrobacter
													Unclassified	0.00157759		Chitinophagales	0.0013327		Unclassified	0.00194658		Deinococcales	0.00253859		Kurthia	0.0138453		Lampropedia	0.00533088		Shigella	0.0137756	Soonwooa	0.0630481	Chryseobacterium
													Corynebacteriales	0.00114734		Unclassified	0.00118462		Sphingobacteriales	0.00180754		Vibrionales	0.00190394		Cetobacterium	0.0111193		Corticibacter	0.00385008		Candidatus	0.0126624	Clostridium	0.054769	Enhydrobacter
													Sphingobacteriales	0.000932213		Deinococcales	0.000592312		Deinococcales	0.000695206		Saccharimonadales	0.00126929		Shewanella	0.0106171		Exiguobacterium	0.003702		Citrobacter	0.0119667	Trabulsiella	0.0420321	Oxobacter
													Deinococcales	0.000645378		Bacteroidales	0.000444234		Thermales	0.000695206		Fusobacteriales	0.00126929		Candidatus	0.00997151		Weissella	0.00310968		Chryseobacterium	0.0105752	Geobacillus	0.0388478	Cetobacterium
													Bacteroidales	0.000358543		Chloroplast	0.000444234		Caulobacterales	0.000695206		Rhizobiales	0.000634647		Shigella	0.00710201		Globicatella	0.00266544		Trabulsiella	0.00848801	Saccharibacillus	0.0292951	Stenotrophomonas
													Sphingomonadales	0.000358543		Coriobacteriales	0.000444234		Sphingomonadales	0.000556165		Chitinophagales	0.000634647		Citrobacter	0.0063129		Vibrio	0.00266544		Enhydrobacter	0.00779227	Staphylococcus	0.0286582	Geobacillus
													Thermales	0.000358543		Verrucomicrobiales	0.000296156		Rhizobiales	0.000417124					Chryseobacterium	0.00588247		Corynebacterium	0.00236928		Pseudomonas	0.00695738	Sphingobacterium	0.021016	Clostridium
													Caulobacterales	0.000358543		Acetobacterales	0.000296156		Bacteroidales	0.000278083					Pseudomonas	0.00466293		Kurthia	0.0022212		Comamonas	0.00626164	Corticibacter	0.0114633	Rothia
													Chloroplast	0.000215126		Sphingomonadales	0.000148078		Saccharimonadales	0.000278083					Enhydrobacter	0.00444772		Pseudomonas	0.0022212		Oxobacter	0.0061225	Serratia	0.0101896	Staphylococcus
													Rhizobiales	0.000215126					Oxyphotobacteria	0.000278083					Trabulsiella	0.00437598		Rothia	0.00192504		Cetobacterium	0.00556591	Vulcaniibacterium	0.00891589	Lachnospiraceae
													Coriobacteriales	0.000215126											Oxobacter	0.00351514		Shewanella	0.00162888		Vibrio	0.00361784	Oxobacter	0.00700534	Prevotella
													Saccharimonadales	0.000143417											Comamonas	0.0034434		Pseudoxanthomonas	0.0014808		Dinghuibacter	0.00278295	Vogesella	0.00573164	Porphyrobacter
													Verrucomicrobiales	0.000143417											Vibrio	0.00315645		Empedobacter	0.00118464		Stenotrophomonas	0.00250466	Escherichia	0.0038211	Weissella
													Oxyphotobacteria Incertae Sedis	0.000143417											Lampropedia	0.00258255		Pelomonas	0.00103656		Geobacillus	0.00236551	Klebsiella	0.0038211
													Acetobacterales	0.000143417											Exiguobacterium	0.00193691		Dinghuibacter	0.00103656		Flavobacterium	0.00222636	Rothia	0.0038211
																									Dinghuibacter	0.00193691		Chryseobacterium	0.00088848		Sphingobacterium	0.00180892	Weissella	0.0038211
																									Corticibacter	0.00186517		Enhydrobacter	0.00088848		Clostridium	0.00180892	Rheinheimera	0.0038211
																									Rothia	0.0017217		Hydrogenophaga	0.00088848		Rothia	0.00153062	Polymorphobacter	0.00318425
																									Weissella	0.00157822		Microbacterium	0.00088848		Niveibacterium	0.00153062	Bacillus	0.00318425
																									Stenotrophomonas	0.00143475		Vulcaniibacterium	0.0007404		Anoxybacillus	0.00125233	Prevotella	0.00318425
																									Globicatella	0.00136301		Oxobacter	0.0007404		Vogesella	0.00111318	Anoxybacillus	0.00318425
																									Geobacillus	0.00136301		Leuconostoc	0.0007404		Soonwooa	0.000974034	Oscillatoria	0.0025474
																									Corynebacterium	0.0011478		Deinococcus	0.00059232		Pseudoxanthomonas	0.000834886	Enhydrobacter	0.00191055
																									Clostridium	0.0011478		Dechloromonas	0.00059232		Kocuria	0.000834886	Collinsella	0.00191055
																									Pseudoxanthomonas	0.0011478		Comamonas	0.00044424		Rheinheimera	0.000834886	Microbacterium	0.00191055
																									Flavobacterium	0.0011478		Clostridium	0.00044424		Brevibacterium	0.000695738	Porphyrobacter	0.00191055
																									Sphingobacterium	0.000932587		Prevotella	0.00044424		Deinococcus	0.000695738	Lactobacillus	0.00191055
																									Niveibacterium	0.000860849		Brevibacterium	0.00044424		Thermus	0.000695738	Candidatus	0.0012737
																									Deinococcus	0.000645637		Nitromonus	0.00044424		Serratia	0.000695738	Neisseria	0.0012737
																									Anoxybacillus	0.000645637		Fusobacterium	0.00044424		Dechloromonas	0.000695738	Cetobacterium	0.0012737
																									Dechloromonas	0.000645637		Collinsella	0.00044424		Brevundimonas	0.000695738	Glutamicibacter	0.000636849
																									Vogesella	0.0005739		Citrobacter	0.00029616		Staphylococcus	0.000417443	Stenotrophomonas	0.000636849
																									Brevibacterium	0.0005739		Stenotrophomonas	0.00029616		Brachybacterium	0.000417443	Lachnospiraceae	0.000636849
																									Kocuria	0.0005739		Geobacillus	0.00029616		Saccharibacillus	0.000417443	Lactococcus	0.000636849
																									Pelomonas	0.000502162		Brachybacterium	0.00029616		Providencia	0.000417443	Arthrobacter	0.000636849
																									Soonwooa	0.000502162		Kocuria	0.00029616		Ochrobactrum	0.000417443	Nitromonus	0.000636849
																									Hydrogenophaga	0.000430425		Lachnospiraceae NK3A20 group	0.00029616		Lachnospiraceae NK3A20 group	0.000417443
																									Microbacterium	0.000430425		Prosthecobacter	0.00029616		Exiguobacterium	0.000278295
																									Rheinheimera	0.000430425		Neisseria	0.00029616		Prevotella	0.000278295
																									Brachybacterium	0.000358687		Craurococcus	0.00029616		Glutamicibacter	0.000278295
																									Prevotella	0.000358687		Niveibacterium	0.00014808		Oscillatoria	0.000278295
																									Vulcaniibacterium	0.000358687		Porphyrobacter	0.00014808		Polymorphobacter	0.000278295
																									Lachnospiraceae NK3A20 group	0.000358687					Porphyrobacter	0.000278295
																									Thermus	0.000358687					Arthrobacter	0.000278295
																									Serratia	0.000358687					Weissella	0.000139148
																									Brevundimonas	0.000358687					Globicatella	0.000139148
																									Leuconostoc	0.000358687
																									Saccharibacillus	0.000215212
																									Providencia	0.000215212
																									Nitromonus	0.000215212
																									Ochrobactrum	0.000215212
																									Fusobacterium	0.000215212
																									Porphyrobacter	0.000215212
																									Collinsella	0.000215212
																									Glutamicibacter	0.000143475
																									Prosthecobacter	0.000143475
																									Oscillatoria	0.000143475
																									Polymorphobacter	0.000143475
																									Arthrobacter	0.000143475
																									Neisseria	0.000143475
																									Craurococcus	0.000143475

## Sheet: F
Phyla_all	Rel_Abund		Phyla_Sweet	Rel_Abund		Phyla_Sour	Rel_Abund		Phyla_Sour_Buffalo	Rel_Abund		Order_all	Rel_Abund		Order_Sweet	Rel_Abund		Order_Sour	Rel_Abund		Order_Sour_Buffalo	Rel_Abund		Genera_all	Rel_Abund		Sweet_Yogurt	Rel_Abund		Genera_Sour	Rel_Abund		Genera_Sour_Buffalo	Rel_Abund
Ascomycota	86.6818		Ascomycota	97.7761		Ascomycota	71.2294		Basidiomycota	54.0762		Saccharomycetales	83.8019		Saccharomycetales	97.1852		Saccharomycetales	65.1681		Trichosporonales	54.0456		Kluyveromyces	65.7516		Kluyveromyces	78.4528		Kluyveromyces	47.6184		Trichosporon	70.1429
Basidiomycota	9.64572		Basidiomycota	0.956187		Basidiomycota	21.7487		Ascomycota	45.916		Trichosporonales	9.05322		Unclassified	0.724207		Trichosporonales	21.4983		Saccharomycetales	36.7394		Trichosporon	8.20606		Clavispora	12.2259		Trichosporon	19.7405		Iodophanus	12.0649
Unclassified	3.3438		Unclassified	0.724232		Unclassified	6.99238		Unclassified	0.00782126		Unclassified	3.34318		Mucorales	0.543281		Unclassified	6.98964		Pezizales	7.85999		Clavispora	7.19169		Candida	5.3715		Candida	8.63053		Apiotrichum	11.9369
Mucoromycota	0.328615		Mucoromycota	0.5433		Mucoromycota	0.0295986					Pezizales	1.95727		Wallemiales	0.530951		Pezizales	4.66148		Pleosporales	0.705403		Candida	6.71395		Unclassified	0.884697		Unclassified	8.42849		Unclassified	1.09021
Neocallimastigomycota	0.000116696		Neocallimastigomycota	0.00020048								Eurotiales	0.451704		Eurotiales	0.376387		Eurotiales	0.55657		Orbiliales	0.185848		Unclassified	3.99211		Wallemia	0.596821		Iodophanus	5.37283		Neoascochyta	1.08278
												Mucorales	0.328555		Filobasidiales	0.152459		Pleosporales	0.362022		Eurotiales	0.178772		Iodophanus	2.2231		Rhizopus	0.532373		Apiotrichum	4.70173		Starmerella	0.796364
												Wallemiales	0.309128		Capnodiales	0.138627		Capnodiales	0.21953		Capnodiales	0.137431		Apiotrichum	1.93805		Issatchenkia	0.395702		Issatchenkia	2.71272		Cutaneotrichosporon	0.726046
												Capnodiales	0.172444		Trichosporonales	0.114871		Filobasidiales	0.0921103		unidentified	0.085289		Issatchenkia	1.35012		Aspergillus	0.388942		Aspergillus	0.615122		Kodamaea	0.329865
												Pleosporales	0.157102		Malasseziales	0.0522231		Hypocreales	0.0773169		Malasseziales	0.0238362		Aspergillus	0.482109		Kodamaea	0.193457		Neoascochyta	0.416945		Candida	0.32129
												Filobasidiales	0.127233		Sporidiobolales	0.0486146		Orbiliales	0.069641		Hypocreales	0.0163874		Wallemia	0.351113		Naganishia	0.171373		Meyerozyma	0.25673		Arthrobotrys	0.285273
												Hypocreales	0.0505783		Agaricostilbales	0.0352832		unidentified	0.0676871		Unclassified	0.00782126		Rhizopus	0.326199		Trichosporon	0.126868		Cutaneotrichosporon	0.253352		Aspergillus	0.274411
												Sporidiobolales	0.0501116		Hypocreales	0.0313739		Sporidiobolales	0.0521959		Dothideales	0.00744882		Neoascochyta	0.171747		Cladosporium	0.117629		Starmerella	0.224076		Blastobotrys	0.236108
												Malasseziales	0.0450946		Pezizales	0.0150354		Chaetothyriales	0.0358672		Polyporales	0.00595905		Meyerozyma	0.168699		Meyerozyma	0.107038		Cladosporium	0.154585		Yarrowia	0.166362
												unidentified	0.0303353		Chaetothyriales	0.0136321		Malasseziales	0.0351694		Wallemiales	0.000744882		Kodamaea	0.152001		Mucor	0.0783067		Naganishia	0.106167		Kazachstania	0.141779
												Orbiliales	0.0291102		Moniliellales	0.0103243		Polyporales	0.0315408					Naganishia	0.144514		Malassezia	0.0587018		Kazachstania	0.0973193		Galactomyces	0.129774
												Agaricostilbales	0.0280601		Pleosporales	0.00992339		Mucorales	0.029587					Cladosporium	0.132852		Starmerella	0.0488994		Kodamaea	0.0928153		Cladosporium	0.104619
												Chaetothyriales	0.0229265		Polyporales	0.00711677		Agaricostilbales	0.0180034					Starmerella	0.121057		Cyberlindnera	0.0407871		Arthrobotrys	0.0802683		Malassezia	0.0365882
												Polyporales	0.0173261		Agaricales	0.00431016		Hymenochaetales	0.0120023					Cutaneotrichosporon	0.10436		Sterigmatomyces	0.0396604		Blastobotrys	0.0664345		Meyerozyma	0.0297279
												Moniliellales	0.00600872		unidentified	0.00350827		Xylariales	0.0103275					Malassezia	0.0506891		Toxicocladosporium	0.0249004		Rhodotorula	0.060161		Hyphopichia	0.0245827
												Hymenochaetales	0.00501699		Dothideales	0.00100236		Dothideales	0.00879235					Mucor	0.0469785		Penicillium	0.0228723		Yarrowia	0.0468098		Kluyveromyces	0.0222959
												Xylariales	0.00478364		Xylariales	0.00080189		Botryosphaeriales	0.00307034					Kazachstania	0.0400874		Rhodotorula	0.0214076		Malassezia	0.0392494		Dipodascus	0.0194375
												Dothideales	0.00425861		Trichosphaeriales	0.000701654		Cystobasidiomycetes	0.000558244					Rhodotorula	0.0373708		Sporobolomyces	0.0170134		Galactomyces	0.0365148		Clavispora	0.0160073
												Agaricales	0.0025085		Neocallimastigales	0.000200473		Wallemiales	0.000279122					Cyberlindnera	0.037172		Iodophanus	0.0169007		Cyberlindnera	0.0320108		Hortaea	0.0114338
												Botryosphaeriales	0.00128342					Onygenales	0.000279122					Arthrobotrys	0.0330639		Rhodosporidiobolus	0.0162247		Rhizopus	0.03185		Lentinus	0.00914704
												Trichosphaeriales	0.00040836											Sterigmatomyces	0.0318712		Moniliella	0.00856303		Toxicocladosporium	0.0292762		Wallemia	0.00114338
												Cystobasidiomycetes_ord_Incertae_sedis	0.000233348											Blastobotrys	0.0273655		Leptospora	0.00676029		Millerozyma	0.0284719
												Onygenales	0.000116674											Toxicocladosporium	0.0267029		Junghuhnia	0.00484487		Penicillium	0.024933
												Neocallimastigales	0.000116674											Penicillium	0.0237212		Pleurotus	0.00439419		Sterigmatomyces	0.0207507
																								Yarrowia	0.0192817		Hyphopichia	0.0039435		Neodevriesia	0.013673
																								Galactomyces	0.0150411		Phaeosphaeria	0.00304213		Schwanniomyces	0.00981236
																								Millerozyma	0.0117281		Trichosporonoides	0.00304213		Hyphopichia	0.00691691
																								Sporobolomyces	0.0100053		Pseudocercospora	0.00259144		Junghuhnia	0.00563004
																								Rhodosporidiobolus	0.00954147		Apiotrichum	0.00225343		Dipodascus	0.00546918
																								Neodevriesia	0.00563212		Phaeophleospora	0.00202809		Clavispora	0.00450403
																								Junghuhnia	0.0051683		Funalia	0.00191542		Devriesia	0.00402146
																								Hyphopichia	0.0051683		Talaromyces	0.00180274		Hortaea	0.0038606
																								Moniliella	0.00503578		Curvularia	0.00101404		Debaryomyces	0.0038606
																								Schwanniomyces	0.00404187		Hortaea	0.0007887		Lasiodiplodia	0.00353888
																								Leptospora	0.00397561		Torulaspora	0.0007887		Aureobasidium	0.00273459
																								Pleurotus	0.00258415		Schizophyllum	0.000450686		Lentinus	0.00257373
																								Dipodascus	0.00225285		Acremonium	0.000450686		Mucor	0.00225202
																								Hortaea	0.00205407		Preussia	0.000338014		Earliella	0.00225202
																								Phaeosphaeria	0.00178903		Caecomyces	0.000225343		Cyphellophora	0.00160858
																								Trichosporonoides	0.00178903					Fusarium	0.00144773
																								Devriesia	0.00165651					Pseudolagarobasidium	0.00144773
																								Debaryomyces	0.00159025					Zasmidium	0.00128687
																								Pseudocercospora	0.00152399					Fomitopsis	0.000804292
																								Lasiodiplodia	0.00145772					Talaromyces	0.000643433
																								Talaromyces	0.0013252					Symmetrospora	0.000643433
																								Phaeophleospora	0.00119268					Resinicium	0.000643433
																								Aureobasidium	0.00112642					Wallemia	0.000321717
																								Funalia	0.00112642					Torula	0.000321717
																								Lentinus	0.00106016					Spiromastix	0.000321717
																								Earliella	0.000927643					Trichoderma	0.000321717
																								Cyphellophora	0.000662602
																								Curvularia	0.000596342
																								Fusarium	0.000596342
																								Pseudolagarobasidium	0.000596342
																								Zasmidium	0.000530082
																								Torulaspora	0.000463822
																								Fomitopsis	0.000331301
																								Schizophyllum	0.000265041
																								Symmetrospora	0.000265041
																								Resinicium	0.000265041
																								Acremonium	0.000265041
																								Preussia	0.000198781
																								Torula	0.00013252
																								Spiromastix	0.00013252
																								Caecomyces	0.00013252
																								Trichoderma	0.00013252

## Sheet: B
Phyla_all	Rel_Abund		Phyla_Sweet_Yogurt	Rel_Abund		Phyla_Sour_Yogurt	Rel_Abund		Phyla_Sour_Yogurt_Buffalo	Rel_Abund		Order_all	Rel_Abund		Order_Sweet_Yogurt	Rel_Abund		Order_Sour_Yogurt	Rel_Abund		Order_Sour_Yogurt_Buffalo	Rel_Abund		Genera_All	Rel_Abund		Genera_Sweet_Yogurt	Rel_Abund		Genera_Sour_Yogurt	Rel_Abund		Genera_Sour_Buffalo_Yogurt	Rel_Abund
Firmicutes	92.8904		Firmicutes	99.8448		Firmicutes	86.3603		Proteobacteria	61.4624		Lactobacillales	92.6293		Lactobacillales	99.4761		Lactobacillales	86.2004		Enterobacteriales	52.8216		Streptococcus	50.2636		Streptococcus	71.4871		Lactobacillus	50.339		Streptococcus	42.4307
Proteobacteria	7.03183		Proteobacteria	0.117574		Proteobacteria	13.5241		Firmicutes	38.1226		Enterobacteriales	6.01242		Bacillales	0.367233		Enterobacteriales	11.6004		Lactobacillales	37.4778		Lactobacillus	39.4842		Lactobacillus	27.9326		Streptococcus	30.3203		Macrococcus	24.7594
Bacteroidetes	0.0479731		Fusobacteria	0.0174732		Bacteroidetes	0.0894035		Bacteroidetes	0.380788		Aeromonadales	0.641578		Enterobacteriales	0.0613043		Aeromonadales	1.22148		Aeromonadales	5.5246		Enterobacter	4.79866		Staphylococcus	0.267136		Enterobacter	9.27948		Enterobacter	11.8842
Fusobacteria	0.01133		Tenericutes	0.00710774		Tenericutes	0.0126528		Actinobacteria	0.0184048		Pseudomonadales	0.344847		Aeromonadales	0.0239886		Pseudomonadales	0.657665		Pseudomonadales	2.95301		Lactococcus	2.8096		Bacillus	0.0762612		Lactococcus	5.41424		Empedobacter	9.76226
Tenericutes	0.00996751		Actinobacteria	0.00666351		Fusobacteria	0.00556165		Tenericutes	0.00571182		Bacillales	0.256		Fusobacteriales	0.0174732		Bacillales	0.151555		Bacillales	0.635281		Unclassified	1.10562		Lactococcus	0.0377604		Unclassified	2.13647		Aeromonas	5.54377
Actinobacteria	0.00530644		Bacteroidetes	0.00385003		Actinobacteria	0.0040322		Unclassified	0.00507717		Flavobacteriales	0.0446028		Betaproteobacteriales	0.013327		Flavobacteriales	0.0845371		Flavobacteriales	0.376345		Aeromonas	0.641835		Enterobacter	0.0302083		Aeromonas	1.22241		Enterococcus	2.91295
Unclassified	0.00157759		Unclassified	0.00118462		Unclassified	0.00194658		Deinococcus-Thermus	0.00253859		Betaproteobacteriales	0.014772		Pseudomonadales	0.0116982		Alteromonadales	0.0198829		Alteromonadales	0.0825041		Acinetobacter	0.335875		Aeromonas	0.0239889		Acinetobacter	0.643419		Hafnia	0.525401
Deinococcus-Thermus	0.00100392		Deinococcus-Thermus	0.000592312		Deinococcus-Thermus	0.00139041		Patescibacteria	0.00126929		Fusobacteriales	0.01133		Mycoplasmatales	0.00710774		Betaproteobacteriales	0.0161288		Betaproteobacteriales	0.0602914		Staphylococcus	0.12963		Macrococcus	0.0176215		Macrococcus	0.122172		Citrobacter	0.483369
Cyanobacteria	0.000358543		Cyanobacteria	0.000444234		Cyanobacteria	0.000278083		Fusobacteria	0.00126929		Alteromonadales	0.0110431		Micrococcales	0.00385003		Mycoplasmatales	0.0126528		Micrococcales	0.0184048		Macrococcus	0.0715222		Cetobacterium	0.0170292		Escherichia	0.113962		Shewanella	0.321609
Patescibacteria	0.000143417		Verrucomicrobia	0.000296156		Patescibacteria	0.000278083					Mycoplasmatales	0.00996751		Vibrionales	0.0026654		Clostridiales	0.00834248		Xanthomonadales	0.0145969		Escherichia	0.0627703		Hafnia	0.0159926		Empedobacter	0.0708262		Flavobacterium	0.310782
Verrucomicrobia	0.000143417											Clostridiales	0.00501961		Xanthomonadales	0.00251733		Fusobacteriales	0.00556165		Clostridiales	0.0095197		Enterococcus	0.040173		Enterococcus	0.0122906		Klebsiella	0.0679041		Chryseobacterium	0.298682
												Micrococcales	0.00394398		Corynebacteriales	0.00236925		Micrococcales	0.0040322		Mycoplasmatales	0.00571182		Empedobacter	0.0370883		Unclassified	0.00858864		Enterococcus	0.0663734		Shigella	0.117817
												Vibrionales	0.00315518		Flavobacteriales	0.00207309		Vibrionales	0.00361507		Unclassified	0.00507717		Bacillus	0.0369448		Acinetobacter	0.00858864		Hafnia	0.0345086		Kurthia	0.108264
												Xanthomonadales	0.00294006		Alteromonadales	0.00162886		Xanthomonadales	0.00333699		Sphingobacteriales	0.00380788		Klebsiella	0.0350079		Escherichia	0.00829248		Kurthia	0.0247683		Acinetobacter	0.0891589
												Chitinophagales	0.00207955		Clostridiales	0.00148078		Chitinophagales	0.00278083		Caulobacterales	0.00317323		Hafnia	0.0255385		Candidatus	0.00710784		Shewanella	0.0190632		Lampropedia	0.0789693
												Unclassified	0.00157759		Chitinophagales	0.0013327		Unclassified	0.00194658		Deinococcales	0.00253859		Kurthia	0.0138453		Lampropedia	0.00533088		Shigella	0.0137756		Soonwooa	0.0630481
												Corynebacteriales	0.00114734		Unclassified	0.00118462		Sphingobacteriales	0.00180754		Vibrionales	0.00190394		Cetobacterium	0.0111193		Corticibacter	0.00385008		Candidatus	0.0126624		Clostridium	0.054769
												Sphingobacteriales	0.000932213		Deinococcales	0.000592312		Deinococcales	0.000695206		Saccharimonadales	0.00126929		Shewanella	0.0106171		Exiguobacterium	0.003702		Citrobacter	0.0119667		Trabulsiella	0.0420321
												Deinococcales	0.000645378		Bacteroidales	0.000444234		Thermales	0.000695206		Fusobacteriales	0.00126929		Candidatus	0.00997151		Weissella	0.00310968		Chryseobacterium	0.0105752		Geobacillus	0.0388478
												Bacteroidales	0.000358543		Chloroplast	0.000444234		Caulobacterales	0.000695206		Rhizobiales	0.000634647		Shigella	0.00710201		Globicatella	0.00266544		Trabulsiella	0.00848801		Saccharibacillus	0.0292951
												Sphingomonadales	0.000358543		Coriobacteriales	0.000444234		Sphingomonadales	0.000556165		Chitinophagales	0.000634647		Citrobacter	0.0063129		Vibrio	0.00266544		Enhydrobacter	0.00779227		Staphylococcus	0.0286582
												Thermales	0.000358543		Verrucomicrobiales	0.000296156		Rhizobiales	0.000417124					Chryseobacterium	0.00588247		Corynebacterium	0.00236928		Pseudomonas	0.00695738		Sphingobacterium	0.021016
												Caulobacterales	0.000358543		Acetobacterales	0.000296156		Bacteroidales	0.000278083					Pseudomonas	0.00466293		Kurthia	0.0022212		Comamonas	0.00626164		Corticibacter	0.0114633
												Chloroplast	0.000215126		Sphingomonadales	0.000148078		Saccharimonadales	0.000278083					Enhydrobacter	0.00444772		Pseudomonas	0.0022212		Oxobacter	0.0061225		Serratia	0.0101896
												Rhizobiales	0.000215126					Oxyphotobacteria	0.000278083					Trabulsiella	0.00437598		Rothia	0.00192504		Cetobacterium	0.00556591		Vulcaniibacterium	0.00891589
												Coriobacteriales	0.000215126											Oxobacter	0.00351514		Shewanella	0.00162888		Vibrio	0.00361784		Oxobacter	0.00700534
												Saccharimonadales	0.000143417											Comamonas	0.0034434		Pseudoxanthomonas	0.0014808		Dinghuibacter	0.00278295		Vogesella	0.00573164
												Verrucomicrobiales	0.000143417											Vibrio	0.00315645		Empedobacter	0.00118464		Stenotrophomonas	0.00250466		Escherichia	0.0038211
												Oxyphotobacteria Incertae Sedis	0.000143417											Lampropedia	0.00258255		Pelomonas	0.00103656		Geobacillus	0.00236551		Klebsiella	0.0038211
												Acetobacterales	0.000143417											Exiguobacterium	0.00193691		Dinghuibacter	0.00103656		Flavobacterium	0.00222636		Rothia	0.0038211
																								Dinghuibacter	0.00193691		Chryseobacterium	0.00088848		Sphingobacterium	0.00180892		Weissella	0.0038211
																								Corticibacter	0.00186517		Enhydrobacter	0.00088848		Clostridium	0.00180892		Rheinheimera	0.0038211
																								Rothia	0.0017217		Hydrogenophaga	0.00088848		Rothia	0.00153062		Polymorphobacter	0.00318425
																								Weissella	0.00157822		Microbacterium	0.00088848		Niveibacterium	0.00153062		Bacillus	0.00318425
																								Stenotrophomonas	0.00143475		Vulcaniibacterium	0.0007404		Anoxybacillus	0.00125233		Prevotella	0.00318425
																								Globicatella	0.00136301		Oxobacter	0.0007404		Vogesella	0.00111318		Anoxybacillus	0.00318425
																								Geobacillus	0.00136301		Leuconostoc	0.0007404		Soonwooa	0.000974034		Oscillatoria	0.0025474
																								Corynebacterium	0.0011478		Deinococcus	0.00059232		Pseudoxanthomonas	0.000834886		Enhydrobacter	0.00191055
																								Clostridium	0.0011478		Dechloromonas	0.00059232		Kocuria	0.000834886		Collinsella	0.00191055
																								Pseudoxanthomonas	0.0011478		Comamonas	0.00044424		Rheinheimera	0.000834886		Microbacterium	0.00191055
																								Flavobacterium	0.0011478		Clostridium	0.00044424		Brevibacterium	0.000695738		Porphyrobacter	0.00191055
																								Sphingobacterium	0.000932587		Prevotella	0.00044424		Deinococcus	0.000695738		Lactobacillus	0.00191055
																								Niveibacterium	0.000860849		Brevibacterium	0.00044424		Thermus	0.000695738		Candidatus	0.0012737
																								Deinococcus	0.000645637		Nitromonus	0.00044424		Serratia	0.000695738		Neisseria	0.0012737
																								Anoxybacillus	0.000645637		Fusobacterium	0.00044424		Dechloromonas	0.000695738		Cetobacterium	0.0012737
																								Dechloromonas	0.000645637		Collinsella	0.00044424		Brevundimonas	0.000695738		Glutamicibacter	0.000636849
																								Vogesella	0.0005739		Citrobacter	0.00029616		Staphylococcus	0.000417443		Stenotrophomonas	0.000636849
																								Brevibacterium	0.0005739		Stenotrophomonas	0.00029616		Brachybacterium	0.000417443		Lachnospiraceae NK3A20 group	0.000636849
																								Kocuria	0.0005739		Geobacillus	0.00029616		Saccharibacillus	0.000417443		Lactococcus	0.000636849
																								Pelomonas	0.000502162		Brachybacterium	0.00029616		Providencia	0.000417443		Arthrobacter	0.000636849
																								Soonwooa	0.000502162		Kocuria	0.00029616		Ochrobactrum	0.000417443		Nitromonus	0.000636849
																								Hydrogenophaga	0.000430425		Lachnospiraceae NK3A20 group	0.00029616		Lachnospiraceae NK3A20 group	0.000417443
																								Microbacterium	0.000430425		Prosthecobacter	0.00029616		Exiguobacterium	0.000278295
																								Rheinheimera	0.000430425		Neisseria	0.00029616		Prevotella	0.000278295
																								Brachybacterium	0.000358687		Craurococcus	0.00029616		Glutamicibacter	0.000278295
																								Prevotella	0.000358687		Niveibacterium	0.00014808		Oscillatoria	0.000278295
																								Vulcaniibacterium	0.000358687		Porphyrobacter	0.00014808		Polymorphobacter	0.000278295
																								Lachnospiraceae NK3A20 group	0.000358687					Porphyrobacter	0.000278295
																								Thermus	0.000358687					Arthrobacter	0.000278295
																								Serratia	0.000358687					Weissella	0.000139148
																								Brevundimonas	0.000358687					Globicatella	0.000139148
																								Leuconostoc	0.000358687
																								Saccharibacillus	0.000215212
																								Providencia	0.000215212
																								Nitromonus	0.000215212
																								Ochrobactrum	0.000215212
																								Fusobacterium	0.000215212
																								Porphyrobacter	0.000215212
																								Collinsella	0.000215212
																								Glutamicibacter	0.000143475
																								Prosthecobacter	0.000143475
																								Oscillatoria	0.000143475
																								Polymorphobacter	0.000143475
																								Arthrobacter	0.000143475
																								Neisseria	0.000143475
																								Craurococcus	0.000143475
